# Supplementary material for: COVID-19 Pandemic, Determinants of Food Insecurity, and Household Mitigation Measures: A Case Study of Punjab, Pakistan
Source: Healthcare (Basel). 2021 May 22;9(6):621. doi: 10.3390/healthcare9060621 (PMC8224546; doi:10.3390/healthcare9060621)
Supplement: Supplementary file 1 [file healthcare-09-00621-s001.zip]

Archive with 1 entries (1 files):
- healthcare-1173228-supplementary.pdf
